# Supplementary material for: Epigenetically regulated lncRNAs dissect the intratumoural heterogeneity and facilitate immune evasion of glioblastomas
Source: Theranostics. 2023 Mar 5;13(5):1490–505. doi: 10.7150/thno.79874 (PMC10086206; doi:10.7150/thno.79874)
Supplement: Supplementary file 2 — Supplementary tables. [file thnov13p1490s2.zip]

Archive with 3 entries (3 files):
- table s3.xlsx
- table s1.xlsx
- table s2.xlsx
