# Supplementary material for: Epigenetically regulated lncRNAs dissect the intratumoural heterogeneity and facilitate immune evasion of glioblastomas
Source: Theranostics. 2023 Mar 5;13(5):1490–505. doi: 10.7150/thno.79874 (PMC10086206; doi:10.7150/thno.79874)
Supplement: Supplementary file 2 — Supplementary tables. [file thnov13p1490s2.zip › table s3.xlsx]

## Sheet: Sheet1
Table S3. Detailed information of ER lncRNAs
lncRNA_symbol	lncRNA_id	Pearson_r	FDR	delta_beta	wilcox_FDR	HR	log-rank p	Grade p	Histology p
RRN3P2	ENSG00000103472	-0.422074	8.03433e-25	-0.219158	8.96691e-51	0.00332962	1.16464e-09	4.22375e-10	8.66631e-13
FAM87B	ENSG00000177757	-0.313133	6.94487e-14	-0.432011	5.76785e-61	0.0211116	8.63625e-11	0.000199075	4.19501e-06
ZNRF3-AS1	ENSG00000177993	-0.358126	6.51337e-18	-0.597812	2.88598e-67	0.0166529	1.17455e-08	2.27244e-07	0.00119429
LMO7DN	ENSG00000178734	-0.527275	5.5053e-40	-0.358256	2.59461e-56	0.00974236	9.39781e-10	3.5045e-05	1.96125e-05
LINC01551	ENSG00000186960	-0.587485	2.29045e-51	-0.317101	1.78265e-44	0.121696	0.00121645	4.04403e-15	4.53741e-16
AC068631.1	ENSG00000197099	-0.491672	2.69392e-34	-0.301049	1.63325e-54	0.0241683	3.03639e-07	9.49963e-13	4.53521e-10
LINC01285	ENSG00000203650	-0.534457	3.35004e-41	-0.259838	2.07689e-45	0.0443204	1.46578e-06	0.000454934	0.00185199
AC021218.1	ENSG00000204876	-0.428427	1.34188e-25	-0.237964	8.45055e-61	0.00202939	5.13789e-12	0.0025434	0.000393855
AC005863.1	ENSG00000205325	-0.377996	6.74698e-20	-0.210271	4.85576e-28	0.0385573	5.14282e-05	0.56691	7.32514e-05
FIRRE	ENSG00000213468	-0.641059	1.22416e-63	-0.276299	4.97619e-29	0.0195021	1.16573e-13	3.24218e-09	9.67566e-08
LINC02026	ENSG00000214146	-0.381617	2.91428e-20	-0.50578	4.51955e-67	0.00760753	3.46473e-07	0.436072	0.103853
LINC00488	ENSG00000214381	-0.387967	6.30166e-21	-0.237591	4.1266e-61	0.00509393	1.30126e-08	0.000238295	0.00258444
LINC01124	ENSG00000222033	-0.375716	1.14083e-19	-0.223856	1.56663e-65	0.00263051	1.45512e-07	3.04574e-13	5.94102e-21
CYTOR	ENSG00000222041	-0.775656	1.94451e-109	-0.596116	5.36229e-65	0.0249106	2.08867e-09	1.44315e-09	1.90102e-16
AL441992.2	ENSG00000223478	-0.63226	1.85821e-61	-0.20675	1.39743e-51	0.00620495	8.02198e-09	4.27913e-16	1.59246e-13
AC093117.1	ENSG00000223675	-0.419513	1.61454e-24	-0.459701	4.03012e-60	0.0269193	3.72213e-12	0.283305	0.781738
AL161935.1	ENSG00000223834	-0.306058	2.56744e-13	-0.23626	2.0995e-62	0.00220533	1.78357e-11	0.283437	0.361679
AC096677.1	ENSG00000224536	-0.301763	5.62251e-13	-0.283515	6.25127e-63	0.00464126	4.01759e-08	0.0477364	0.00441488
LEMD1-DT	ENSG00000224717	-0.463022	4.04707e-30	-0.409845	4.2266e-67	0.0143961	1.54242e-05	0.00133267	0.00494137
TEX26-AS1	ENSG00000224743	-0.64248	5.62116e-64	-0.334226	1.56271e-54	0.010892	5.12925e-11	0.000965108	0.00144859
LINC01058	ENSG00000225039	-0.539028	5.44934e-42	-0.371262	2.88598e-67	0.00209593	3.59932e-07	0.0152445	0.0486516
CATIP-AS1	ENSG00000225062	-0.34955	4.14652e-17	-0.263451	1.28524e-56	0.0128184	5.13172e-08	2.40075e-05	7.18842e-05
OSTM1-AS1	ENSG00000225174	-0.376487	9.55456e-20	-0.2633	1.0747e-55	0.00525458	5.02466e-10	0.000105202	0.000966397
AL133387.1	ENSG00000225208	-0.302665	4.79325e-13	-0.414153	4.49898e-63	0.0178845	5.63541e-08	0.0225961	0.637388
LINC01831	ENSG00000225765	-0.527103	5.75831e-40	-0.46989	9.05893e-64	0.015592	2.20928e-07	2.73533e-13	6.23341e-10
BX322234.1	ENSG00000226445	-0.651538	2.65839e-66	-0.341677	1.78325e-66	0.00297028	4.158e-07	1.75798e-09	2.25707e-08
HORMAD2-AS1	ENSG00000227117	-0.445902	8.0476e-28	-0.297056	2.7007e-53	0.0172651	1.22701e-10	2.2954e-25	1.19161e-27
AC008060.2	ENSG00000227365	-0.426286	2.45442e-25	-0.205513	1.01455e-56	0.0021428	2.63548e-08	0.87583	0.0991227
ASIC4-AS1	ENSG00000227432	-0.698664	5.78354e-80	0.20916	4.44871e-47	96.4009	6.34344e-06	7.2661e-08	5.47434e-08
AC092675.2	ENSG00000227987	-0.455254	4.64651e-29	-0.259012	1.80941e-66	0.000405087	1.10835e-08	0.0983646	0.20526
LINC02869	ENSG00000228208	-0.550935	3.75961e-44	-0.46931	3.80573e-60	0.0277229	3.04341e-07	0.020537	0.000233832
LINC02587	ENSG00000229108	-0.560241	6.44505e-46	-0.269877	1.33156e-63	0.00169986	2.52797e-06	1.20836e-14	7.44549e-12
AC087071.1	ENSG00000229196	-0.536176	1.73258e-41	-0.285997	1.13829e-66	0.000841871	3.04089e-08	1.15471e-09	5.17775e-05
AC139149.1	ENSG00000229848	-0.386986	7.98148e-21	-0.26791	5.78501e-66	0.000741661	1.19074e-06	3.40025e-08	1.20207e-08
AL162231.2	ENSG00000230074	-0.589497	8.79857e-52	-0.316795	6.21754e-67	0.00672064	1.13951e-06	0.0211645	0.217366
PRRT3-AS1	ENSG00000230082	-0.417154	3.04921e-24	-0.250881	1.94636e-63	0.0107849	1.30633e-07	0.477899	0.532467
AC013402.1	ENSG00000230690	-0.355396	1.17691e-17	-0.374131	9.70799e-67	0.00758243	7.43096e-08	6.05652e-18	6.9939e-15
LINC01353	ENSG00000231507	-0.3285	3.38897e-15	-0.240072	9.45055e-62	0.000397635	1.00697e-13	3.74216e-15	1.97691e-17
AC007098.1	ENSG00000231609	-0.573369	1.69157e-48	-0.230769	4.41591e-59	0.000723699	1.32117e-10	1.18883e-06	3.04969e-06
DLG3-AS1	ENSG00000231651	-0.379414	4.90868e-20	-0.229432	4.8668e-57	0.00444161	7.73703e-10	2.46981e-10	2.0098e-13
CD109-AS1	ENSG00000231652	-0.527062	5.75831e-40	-0.264127	3.43208e-65	0.000665041	2.5261e-09	0.000926466	0.00509692
LINC00899	ENSG00000231711	-0.520699	6.8595e-39	-0.206438	9.13608e-31	0.0369393	1.2479e-07	3.51162e-13	2.45267e-11
ELN-AS1	ENSG00000232415	-0.516065	3.92448e-38	-0.442819	3.32745e-63	0.0174637	5.68355e-07	4.428e-07	2.19784e-06
GCSIR	ENSG00000232520	-0.514992	5.72412e-38	-0.309252	3.29925e-48	0.0364339	6.91861e-07	0.0294352	0.0812219
LINC01780	ENSG00000232650	-0.50696	1.14099e-36	-0.453383	2.88598e-67	0.0127787	3.26191e-07	2.2611e-05	0.000174977
LINC01725	ENSG00000233008	-0.31528	4.62135e-14	-0.285972	2.84673e-60	0.00375367	0.000159169	2.22716e-10	9.26057e-11
AC108047.1	ENSG00000233654	-0.461203	7.181e-30	-0.314013	3.82255e-61	0.00966	5.08149e-10	0.150653	0.191613
LINC01765	ENSG00000233730	-0.486612	1.55698e-33	-0.403263	4.53666e-59	0.0103377	6.30871e-11	0.0837864	0.219516
AL139339.1	ENSG00000234699	-0.35414	1.5347e-17	-0.308115	1.06966e-64	0.00263809	5.44628e-09	0.0529965	0.353449
MIR155HG	ENSG00000234883	-0.611683	1.14264e-56	-0.436073	4.18486e-65	0.0163187	7.09628e-07	6.84963e-05	0.000365254
DPP10-AS1	ENSG00000235026	-0.518354	1.64841e-38	0.215436	1.87402e-28	57.2907	0.000395643	7.30332e-06	8.79835e-08
AC131097.3	ENSG00000235151	-0.637976	7.1006e-63	-0.270659	2.88598e-67	0.00105923	9.22121e-09	0.00701375	0.022358
LINC00601	ENSG00000235180	-0.500104	1.37074e-35	-0.343897	7.73867e-63	0.0175431	1.15726e-08	5.59386e-05	0.000656069
AC009495.3	ENSG00000235192	-0.486618	1.55698e-33	-0.255839	1.0114e-58	0.00769137	6.2967e-05	6.93743e-12	3.62825e-07
AC010729.1	ENSG00000236106	-0.586624	3.37871e-51	-0.556278	1.66439e-64	0.0438631	2.62115e-06	0.273835	0.308183
LINC01637	ENSG00000237476	-0.446177	7.49207e-28	-0.430665	2.88598e-67	0.00936182	1.01944e-06	9.24644e-15	6.65477e-12
LINC01497	ENSG00000237560	-0.369787	4.57367e-19	-0.239191	1.29735e-41	0.0164836	5.68156e-09	0.00375174	0.0143055
LINC00398	ENSG00000237879	-0.37128	3.23976e-19	-0.512742	3.66744e-67	0.011261	1.49295e-08	4.23847e-25	2.01358e-23
BX284668.5	ENSG00000238142	-0.673828	1.62638e-72	-0.267784	6.14789e-49	0.0353051	1.72597e-07	0.0169511	0.025097
BX470102.1	ENSG00000238279	-0.386442	9.05863e-21	-0.366624	1.55191e-66	0.0074992	2.54918e-09	1.11284e-16	1.31936e-14
AC012358.4	ENSG00000240401	-0.355639	1.12309e-17	-0.206969	1.67176e-40	0.022024	4.23561e-06	0.000526801	1.1469e-05
WWTR1-AS1	ENSG00000241313	-0.624669	1.17524e-59	-0.341624	8.31998e-66	0.00861067	2.78e-06	0.298908	0.0861454
A2M-AS1	ENSG00000245105	-0.618744	2.7221e-58	-0.388151	9.30244e-61	0.0668317	2.65557e-05	0.277766	0.431225
USP2-AS1	ENSG00000245248	-0.514682	6.33819e-38	-0.268839	1.12649e-62	0.011244	7.23863e-11	1.76724e-19	1.26921e-14
LINC02447	ENSG00000245468	-0.515228	5.31995e-38	-0.20597	2.1235e-63	0.000211955	1.30498e-10	1.75675e-30	1.49441e-26
NEAT1	ENSG00000245532	-0.532237	7.93067e-41	-0.313312	2.11556e-62	0.00105173	2.02061e-13	0.211187	0.23399
LINC00900	ENSG00000246100	-0.713487	7.56622e-85	-0.367478	4.29381e-65	0.00902993	7.23725e-08	0.00239292	1.53371e-10
SBF2-AS1	ENSG00000246273	-0.776313	1.28869e-109	-0.27453	4.41748e-66	0.00249373	1.81812e-06	0.908562	0.876792
AC104063.1	ENSG00000248749	-0.470854	3.15417e-31	-0.558214	1.53683e-61	0.0346101	3.40272e-12	1.51472e-10	6.88374e-10
AC124852.1	ENSG00000248994	-0.351824	2.54963e-17	-0.293121	1.44456e-58	0.0273236	0.00018747	0.0866489	0.000506332
AC010226.1	ENSG00000249249	-0.805928	2.62777e-124	-0.36581	3.66744e-67	0.00288121	1.31154e-11	0.00521462	0.00043756
PVT1	ENSG00000249859	-0.649465	8.80174e-66	-0.233366	1.59578e-63	0.000717733	4.49661e-10	8.00198e-05	0.00026882
AC008525.1	ENSG00000250377	-0.574267	1.17815e-48	-0.418385	1.20128e-48	0.0505544	0.000115779	0.000137067	0.000378175
AC092335.1	ENSG00000250448	-0.307638	1.93506e-13	0.266452	2.81575e-37	58.2357	5.51495e-06	0.000722251	0.00817287
AC025171.3	ENSG00000251131	-0.59697	2.32899e-53	-0.512844	5.20401e-67	0.0167746	3.42508e-07	7.60713e-11	7.31925e-08
AC034243.1	ENSG00000253404	-0.365246	1.31387e-18	-0.21974	3.31597e-67	5.1367e-05	3.47247e-07	1.79916e-10	2.87474e-23
AC246817.1	ENSG00000253853	-0.415245	5.1166e-24	-0.326694	7.00743e-56	0.0544286	4.22839e-07	0.0069644	0.00166751
AC009902.2	ENSG00000254027	-0.623752	1.86885e-59	-0.328557	4.67166e-60	0.0134532	3.94163e-07	2.77152e-19	4.32374e-17
CRYZL2P-SEC16B	ENSG00000254154	-0.357733	7.06184e-18	-0.275738	7.93393e-60	0.0051718	1.34947e-06	1.39136e-12	5.46467e-16
RASSF10-DT	ENSG00000254670	-0.576063	5.22382e-49	-0.365997	1.67282e-55	0.0391796	1.70023e-07	0.269633	0.328226
AP003032.1	ENSG00000254675	-0.730747	6.03666e-91	-0.340889	1.47963e-64	0.00556981	1.86879e-08	8.31921e-13	1.78848e-11
AC022182.1	ENSG00000254777	-0.307776	1.89872e-13	-0.477156	1.5613e-65	0.0182208	7.06556e-08	1.42017e-17	2.5482e-16
AC022182.2	ENSG00000254802	-0.439975	4.66559e-27	-0.239488	6.96337e-42	0.012683	7.06299e-09	3.9361e-09	3.47536e-08
AP000880.1	ENSG00000255129	-0.590731	4.9469e-52	-0.50008	1.12821e-64	0.0395134	2.6329e-06	0.0178438	1.01066e-07
AGAP2-AS1	ENSG00000255737	-0.842553	2.12356e-146	-0.417875	4.41727e-66	0.0262742	7.6444e-07	4.89882e-08	9.60207e-09
LINC00346	ENSG00000255874	-0.694388	1.19199e-78	-0.349368	1.6933e-63	0.00381097	9.32476e-13	5.07872e-07	2.09884e-05
AC007637.1	ENSG00000256139	-0.378384	6.19506e-20	-0.296647	8.25386e-67	0.00162846	1.66934e-09	3.45232e-06	1.5042e-05
AC007406.4	ENSG00000256577	-0.38164	2.91428e-20	-0.28347	3.51448e-50	0.0732594	0.000127457	0.00600067	7.61632e-05
PLBD1-AS1	ENSG00000256751	-0.448328	3.92006e-28	-0.211258	7.49612e-56	0.00258316	1.01666e-05	0.224805	0.562447
AC022613.1	ENSG00000256802	-0.680054	2.55358e-74	-0.248517	4.09368e-61	0.00353973	7.08578e-06	1.1725e-07	2.08696e-07
AC090630.1	ENSG00000257239	-0.388717	5.26873e-21	-0.512393	1.69164e-64	0.0523619	5.19454e-11	2.00612e-08	9.3322e-17
LBX2-AS1	ENSG00000257702	-0.376534	9.53033e-20	-0.21564	4.68841e-58	0.011542	2.43213e-07	0.0462545	0.0526475
CPNE8-AS1	ENSG00000257718	-0.491856	2.56085e-34	-0.312176	1.59626e-57	0.0265901	1.35942e-07	0.18984	0.0135258
AC010173.1	ENSG00000258101	-0.335801	7.61982e-16	-0.246457	7.55052e-65	0.000408763	1.61949e-07	0.878519	0.656016
AC005225.2	ENSG00000258603	-0.458148	1.88214e-29	-0.306709	4.14784e-66	0.0010226	8.84546e-07	1.09752e-08	3.65904e-06
LINC02308	ENSG00000258675	-0.531128	1.19183e-40	-0.248553	1.05559e-34	0.017522	2.90301e-12	5.08447e-10	6.04982e-08
AL137786.1	ENSG00000258702	-0.318682	2.39678e-14	-0.217551	2.15001e-31	0.040785	2.36102e-05	7.88436e-13	6.24528e-12
AL121820.2	ENSG00000259038	-0.49702	4.14092e-35	-0.349827	4.32761e-66	0.0190012	1.65026e-08	1.48775e-09	3.33047e-10
LINC00929	ENSG00000259150	-0.437224	1.04745e-26	-0.374947	1.31703e-59	0.00835921	4.52971e-14	8.85704e-12	5.41035e-11
AC016044.1	ENSG00000259203	-0.44834	3.92006e-28	-0.258512	3.20327e-58	0.00444208	3.90576e-09	1.69611e-28	8.23761e-27
AC018563.2	ENSG00000259280	-0.50049	1.20904e-35	-0.41832	3.31597e-67	0.00456776	2.19634e-09	0.275648	0.0958331
AC090515.5	ENSG00000259353	-0.354211	1.52227e-17	-0.324844	1.18328e-62	0.0162453	1.56109e-06	4.12961e-06	1.16741e-05
AC027702.2	ENSG00000260588	-0.522283	3.75656e-39	-0.211954	2.63962e-56	0.0121244	8.77174e-06	0.000690294	1.95037e-06
AL590004.3	ENSG00000260604	-0.379131	5.21089e-20	-0.338905	1.1697e-48	0.0282175	1.06369e-10	0.352681	0.611743
AL445531.1	ENSG00000260677	-0.36145	3.07813e-18	-0.227139	4.05273e-59	0.0140847	2.37543e-09	9.64868e-08	4.64592e-06
AL133299.1	ENSG00000261120	-0.307284	2.05426e-13	-0.205615	4.23676e-56	0.00165248	1.82727e-06	0.0253052	0.110118
AC137932.2	ENSG00000261253	-0.311723	9.03803e-14	-0.211119	2.25474e-60	0.00163337	5.90681e-08	0.0197441	0.000378589
LOXL1-AS1	ENSG00000261801	-0.617016	6.70467e-58	-0.256976	5.65999e-64	0.000868727	8.61476e-10	0.00265857	0.000195299
AC090826.1	ENSG00000261821	-0.375046	1.32898e-19	-0.391995	4.11344e-66	0.0039822	1.18374e-09	0.219961	0.0116729
TMEM220-AS1	ENSG00000263400	-0.691215	1.06573e-77	-0.32726	1.69608e-66	0.00534752	3.68306e-08	1.08421e-10	3.05603e-08
LINC02003	ENSG00000264026	-0.494066	1.18129e-34	-0.582839	2.88598e-67	0.0503669	1.30457e-08	3.76291e-06	8.50429e-05
AC061992.2	ENSG00000266970	-0.380293	3.996e-20	-0.24221	5.30311e-66	0.00192564	6.61421e-08	0.0808492	0.206984
LINC01842	ENSG00000267147	-0.540143	3.51069e-42	-0.369801	8.19456e-66	0.0133666	2.57911e-05	0.541076	0.881498
AC010504.1	ENSG00000267219	-0.483444	4.49164e-33	-0.2678	1.18116e-54	0.0198926	9.758e-06	4.90847e-12	4.98882e-14
AC003070.2	ENSG00000267446	-0.346552	7.92563e-17	-0.418748	4.14784e-66	0.0101802	5.50677e-09	1.76053e-06	1.52795e-05
AC016168.2	ENSG00000267568	-0.419024	1.83074e-24	-0.245192	3.21364e-61	0.0055873	9.97048e-10	0.168549	0.238947
AC004264.1	ENSG00000268812	-0.350256	3.57726e-17	-0.231278	3.45026e-60	0.000274891	5.66325e-13	0.00114651	0.0010902
AL009178.2	ENSG00000269155	-0.409809	2.19152e-23	-0.204457	1.11302e-58	0.00166384	1.13917e-06	2.95587e-16	1.80296e-14
AC024257.3	ENSG00000269514	-0.54718	1.84166e-43	-0.288325	6.37955e-66	0.0103511	5.04296e-06	5.61402e-05	0.000583972
AC067773.1	ENSG00000270866	-0.531215	1.17513e-40	-0.448436	1.80668e-55	0.0213232	1.5403e-09	0.000192895	0.00183328
AC010719.1	ENSG00000270933	-0.390961	3.01603e-21	-0.300737	3.2963e-65	0.00413537	1.6507e-06	1.83767e-13	1.06393e-18
AC005618.1	ENSG00000272070	-0.484541	3.15723e-33	-0.202469	2.35552e-24	0.127237	2.01705e-06	1.95562e-24	1.24019e-20
AF106564.1	ENSG00000272163	-0.626786	3.76544e-60	0.218423	1.061e-25	269.075	4.55772e-08	5.7092e-06	2.32353e-05
AC097358.2	ENSG00000272202	-0.382585	2.33937e-20	-0.257752	7.74692e-66	0.00149495	2.76191e-07	0.00109384	0.0120338
AC025171.5	ENSG00000272382	-0.534762	3.02573e-41	-0.277645	5.56045e-61	0.00642356	1.59292e-05	1.92318e-06	0.018305
AL365181.3	ENSG00000272405	-0.361504	3.06508e-18	0.253958	1.00588e-56	314.935	3.75311e-12	0.573359	0.467533
AL357054.4	ENSG00000272463	-0.402197	1.6601e-22	-0.412528	7.94183e-66	0.00768198	9.60814e-09	0.000275172	3.185e-05
AP005329.3	ENSG00000272688	-0.566041	4.83616e-47	-0.317593	6.78456e-64	0.0153863	1.20019e-05	5.20731e-05	5.36953e-10
AC073352.2	ENSG00000272967	-0.299811	7.98875e-13	-0.416469	8.17713e-66	0.00802354	1.94488e-07	1.60125e-08	4.05012e-08
AC110609.1	ENSG00000273077	-0.337124	5.86051e-16	-0.400065	2.93827e-43	0.0648694	4.10835e-10	0.000953513	0.00305978
LINC01990	ENSG00000273125	-0.443689	1.54127e-27	-0.387955	4.94408e-67	0.00769472	6.49687e-08	1.2927e-06	5.89115e-05
AC097376.3	ENSG00000273247	-0.620176	1.29584e-58	-0.20513	2.39332e-64	0.00107333	5.47506e-08	0.0162131	0.488729
AC016737.2	ENSG00000273258	-0.334382	1.01717e-15	-0.280132	4.50804e-57	0.00944799	0.00102911	0.392368	0.585159
AC005005.3	ENSG00000273387	-0.591093	4.28482e-52	-0.291749	3.93661e-63	0.00900933	7.43066e-10	5.18579e-11	1.02677e-10
BX640514.2	ENSG00000273812	-0.511627	1.99964e-37	-0.299118	1.20486e-58	0.00391981	3.23223e-11	3.94612e-21	9.69021e-24
AJ011932.1	ENSG00000274248	-0.533822	4.24756e-41	-0.256528	1.60963e-59	0.000825093	3.77387e-09	3.22966e-43	2.19379e-36
AC080038.2	ENSG00000274565	-0.41971	1.54447e-24	-0.401216	5.54052e-67	0.0120092	1.68215e-06	0.0640619	0.128806
LINC02826	ENSG00000275212	-0.409956	2.12781e-23	-0.38262	8.49535e-55	0.0292465	1.37054e-07	0.000497732	0.00170925
AC025580.3	ENSG00000275672	-0.445695	8.47151e-28	-0.208439	3.44586e-24	0.0578617	1.38668e-07	6.36234e-06	5.3536e-06
AC244153.1	ENSG00000276170	-0.345187	1.05766e-16	-0.324032	1.12162e-62	0.0122552	3.35231e-07	0.000118888	0.00925931
AC009041.3	ENSG00000276931	-0.435783	1.58633e-26	-0.22623	4.55657e-58	0.00397538	3.46352e-08	0.088458	0.0111844
AC026310.3	ENSG00000278969	-0.502885	5.0978e-36	-0.487237	1.68804e-65	0.0250502	4.45039e-08	7.24293e-06	7.21523e-08
AC011239.2	ENSG00000279526	-0.414942	5.5042e-24	-0.225253	9.04286e-56	0.00133534	7.23865e-14	0.0182894	0.0443442
AC041040.1	ENSG00000279881	-0.4844	3.26954e-33	-0.210181	5.31543e-40	0.0149615	0.000147577	8.63846e-08	5.81812e-06
AL390755.2	ENSG00000279965	-0.518781	1.42235e-38	-0.301555	1.22157e-57	0.0188792	2.83681e-08	0.000398418	2.01149e-16
LINC01127	ENSG00000281162	-0.33609	7.22579e-16	-0.225593	5.30529e-45	0.0172059	1.06589e-06	7.73322e-05	0.00111213
LINC01338	ENSG00000281327	-0.362654	2.37315e-18	-0.203687	5.90266e-25	0.0688952	2.89153e-06	1.26248e-07	3.8135e-07
SNHG4	ENSG00000281398	-0.574171	1.19652e-48	-0.272267	6.49437e-56	0.00900492	5.08604e-12	6.4767e-08	9.82877e-17
AL451007.2	ENSG00000282317	-0.628206	1.77958e-60	-0.30518	1.62038e-64	0.0047077	1.09037e-07	8.24251e-06	0.000372329
