# Supplementary material for: Epigenetically regulated lncRNAs dissect the intratumoural heterogeneity and facilitate immune evasion of glioblastomas
Source: Theranostics. 2023 Mar 5;13(5):1490–505. doi: 10.7150/thno.79874 (PMC10086206; doi:10.7150/thno.79874)
Supplement: Supplementary file 2 — Supplementary tables. [file thnov13p1490s2.zip › table s1.xlsx]

## Sheet: checkpoints
Table S1. Gene lists of immune signatures
IDO1
LAG3
CTLA4
TNFRSF9
ICOS
CD80
PDCD1LG2
TIGIT
CD70
TNFSF9
ICOSLG
KIR3DL1
CD86
PDCD1
LAIR1
TNFRSF8
TNFSF15
TNFRSF14
IDO2
CD276
CD40
TNFRSF4
TNFSF14
HHLA2
CD244
CD274
HAVCR2
CD27
BTLA
LGALS9
TMIGD2
CD28
CD48
TNFRSF25
ADORA2A
VTCN1
CD160
CD44
TNFSF18
TNFRSF18
BTNL2
VSIR
CD200R1
TNFSF4
CD200
NRP1

## Sheet: HLA
Table S1. Gene lists of immune signatures
HLA-E
HLA-C
HLA-DQB1
HLA-DQB2
HLA-DQA2
HLA-DQA1
HLA-A
HLA-DMA
HLA-DOB
HLA-DRB1
HLA-B
HLA-DRB5
HLA-DOA
HLA-DPB1
HLA-DRA
HLA-F
HLA-G
HLA-DMB
HLA-DPA1

## Sheet: TILs
Table S1. Gene lists of immune signatures
ITM2C
CD38
THEMIS2
GLYR1
ICOS
F5
TIGIT
KLRD1
IRF4
PRKCQ
FCRL5
SIRPG
LPXN
CCL5
LCK
TRAF3IP3
CD86
MAL
LILRB1
DOK2
CD6
PAG1
LAX1
PLEK
PIK3CD
SLAMF1
XCL1
GPR171
XCL2
TBX21
CD2
CD53
KLHL6
SLAMF6
CD40
SIT1
TNFRSF4
CD79A
CD247
LCP2
CD3D
CD27
FYB1
ARHGAP30
ACAP1
CST7
CD3G
IL2RB
CD3E
FCRL3
CORO1A
ITK
TCL1A
CSF2RB
IKZF1
NCF4
DOCK2
CCR2
PTPRC
PLAC8
NCKAP1L
IL7R
CD28
STAT4
CD8A
LY9
CD48
HCST
PTPRCAP
ARHGAP25
LAT
TRAT1
IL10RA
PAX5
CCR7
PARVG
SPNS1
CD52
HCLS1
ARHGAP9
GIMAP6
PRKCB
MS4A1
GPR18
TBC1D10C
EVI2B
VAMP5
KLRK1
SELL
MPEG1
MS4A6A
ARHGAP15
MFNG
GZMK
SELPLG
CD3G
GIMAP7
RIPOR2
INPP5D
ITGA4
MZB1
GPSM3
STK10
CLEC2D
IL16
NLRC3
GIMAP5
GIMAP4
IFFO1
CFH
PVRIG
CFHR1

## Sheet: immune markers
Table S1. Gene lists of immune signatures
Gene_symbol	Cell_type	CpG_id
ARHGAP25	Activated B cell	cg15258980
CD38	Activated B cell	cg04332373
BLK	Activated B cell	cg15742700
CD19	Activated B cell	cg05433111
CD79B	Activated B cell	cg09648933
CLEC17A	Activated B cell	cg17934790
SPIB	Activated B cell	cg07979271
LCK	Activated CD8 T cell	cg07571745
GNLY	Activated CD8 T cell	cg10628126
CD8A	Activated CD8 T cell	cg19410791
NKG7	Activated CD8 T cell	cg12916723
POU2AF1	B cell	cg11362935
CXCR5	B cell	cg19599951
POU2F2	B cell	cg07667560
IL21R	CD56 dim natural killer cell	cg16454902
ITGB2	Central memory CD4 T cell	cg08422803
IL1RN	Central memory CD8 T cell	cg02543462
CD160	Effector memory CD8 T cell	cg10798745
HLA-DMB	Effector memory CD8 T cell	cg07623567
LIME1	Effector memory CD8 T cell	cg21201401
ACP5	Gamma delta T cell	cg17658002
FAM129C	Immature B cell	cg04331601
CD22	Immature B cell	cg15743985
AHCYL1	Immature dendritic cell	cg19595244
AMT	Immature dendritic cell	cg15246085
FGR	Macrophage	cg13448978
PTAFR	Macrophage	cg18468844
GLUL	Macrophage	cg14851700
NCF2	Macrophage	cg13108255
FAM198B	Macrophage	cg24170465
AIF1	Macrophage	cg24211388
VNN1	Macrophage	cg24964103
SLCO2B1	Macrophage	cg18589858
WNT5B	Macrophage	cg09774932
ADAP2	Macrophage	cg22485810
TYROBP	Macrophage	cg21495704
GPR77	Macrophage	cg10451565
CPA3	Mast cell	cg13424229
FCGR2A	MDSC	cg06350097
FERMT3	MDSC	cg14654385
IL18BP	MDSC	cg09383860
ITGAM	MDSC	cg15337006
PARVG	MDSC	cg12555844
FASLG	Natural killer cell	cg06983746
CTSZ	Natural killer cell	cg18563860
CD101	Natural killer T cell	cg08058560
CNPY3	Natural killer T cell	cg12852800
RALB	Plasmacytoid dendritic cell	cg03154580
ITGA2B	Plasmacytoid dendritic cell	cg20810975
STAB1	Regulatory T cell	cg02792780
CD72	Regulatory T cell	cg13409077
STAT4	T cell	cg01004382
CD28	T cell	cg07930752
PRF1	T cell	cg02374486
SPOCK2	T cell	cg06970090
KLRK1	T cell	cg18637238
RCSD1	Type 1 T helper cell	cg15676719
FAM134B	Type 1 T helper cell	cg00461022
LTC4S	Type 1 T helper cell	cg14674856
SIT1	Type 1 T helper cell	cg05992079
TRAF1	Type 1 T helper cell	cg04517263
ADAM8	Type 1 T helper cell	cg00805360
CD7	Type 1 T helper cell	cg20186396
IL17RE	Type 17 T helper cell	cg18738581
ANKRD22	Type 17 T helper cell	cg24065504
EVI5	Type 2 T helper cell	cg04982834
CXCR6	Type 2 T helper cell	cg08450017

## Sheet: MHC
Table S1. Gene lists of immune signatures
HLA-A
HLA-B
HLA-C
TAP1
TAP2
NLRC5
PSMB9
PSMB8
B2M

## Sheet: Macrophages
Table S1. Gene lists of immune signatures
CORO1A
MNDA
CCRL2
SLC7A7
HLA-DMA
FYB
RNASE6
TLR2
CTSC
LILRB4
PSCDBP
CTSS
RASSF4
MSN
CYBB
LAPTM5
DOCK2
FCGR1A
EVI2B
ADCY7
CD48
ARHGAP15
ARRB2
SYK
BTK
TNFAIP3
FCGR2A
VSIG4
FPRL2
IL10RA
IFI16
ITGB2
IL7R
TBXAS1
FMNL1
FLI1
RASSF2
LYZ
CD163
CD97
CCL2
FCGR2B
MERTK
CD84
CD53
CD86
HMHA1
CTSL
EVI2A
TNFRSF1B
CXCR4
LCP1
SAMHD1
CPVL
HLA-DRB1
C13orf18
GIMAP4
SAMSN1
PLCG2
OSBPL3
CD8A
RUNX3
FCGR3A
AMPD3
MYO1F
CECR1
LYN
MPP1
LRMP
FGL2
NCKAP1L
HCLS1
SELL
CASP1
SELPLG
CD33
GPNMB
NCF2
FNBP1
IL18
B2M
SP140
FCER1G
LCP2
LY86
LAIR1
IFI30
TNFSF13B
LST1
FGR
NPL
PLEK
CCL5
PTPRC
GNPTAB
SLC1A3
HCK
NPC2
C3AR1
PIK3CG
DAPK1
ALOX5AP
CSF1R
CUGBP2
APOE
APOC1
CD52
LHFPL2
C1orf54
IKZF1
SH2B3
WIPF1

## Sheet: Lymphocyte
Table S1. Gene lists of immune signatures
CCL5
CD19
CD37
CD3D
CD3E
CD3G
CD3Z
CD79A
CD79B
CD8A
CD8B1
IGHG3
IGJ
IGLC1
CD14
LCK
LTB
MS4A1

## Sheet: TFG-β
Table S1. Gene lists of immune signatures
MMP3
MARCKSL1
IGF2R
LAMB1
SPARC
FN1
ITGA4
SMO
MMP19
ITGB8
ITGA5
NID1
TIMP1
SEMA3F
RHOQ
CTNNB1
MMP2
SERPINE1
EPHB2
COL16A1
EPHA2
TNC
JUP
ITGA3
TCF7L2
COL3A1
CDH6
WNT2B
ADAM9
DSP
HSPG2
ARHGAP1
ITGB5
IGFBP5
ARHGDIA
LRP1
IGFBP2
CTNNA1
LRRC17
MMP14
NEO1
EFNA5
ITGB3
EPHB3
CD44
IGFBP4
TNFRSF1A
RAC1
PXN
PLAT
COL8A1
WNT8B
IGFBP3
RHOA
EPHB4
MMP1
PAK1
MTA1
THBS2
CSPG2
MMP17
CD59
DVL3
RHOB
COL6A3
NOTCH2
BSG
MMP11
COL1A2
ZYX
RND3
THBS1
RHOG
ICAM1
LAMA4
DVL1
PAK2
ITGB2
COL6A1
FGD1

## Sheet: IFN-γ
Table S1. Gene lists of immune signatures
IFI44
IFI44L
DDX58
IFI6
IFI27
IFIT2
IFIT1
IFIT3
CXCL10
MX1
OAS1
OAS2
OAS3
HERC5
SAMD9
HERC6
DDX60
RTP4
IFIH1
STAT1
TAP1
OASL
RSAD2
ISG15

## Sheet: Wound healing
Table S1. Gene lists of immune signatures
CEP78
LSM3
LRRC40
STK17A
RPN1
JUNB
NUP85
FLNC
HMGN2
RPP40
UQCR10
AIMP2
CHEK1
VTA1
EXOSC8
CENPO
PNO1
SLC16A1
WDR77
UBE2J1
NOP16
NUDT1
SMC2
SLC25A5
NUPL1
DLEU2
PDAP1
CCBL2
COX17
BCCIP
PLG
RGS8
SNRPC
PLK4
NUTF2
LSM4
SMS
EBNA1BP2
C13orf27
VDAC1
PSMD14
MYCBP
SMURF2
GNG11
F3
IL7R
BRIP1
HNRNPA2B1
DCK
ALKBH7
HN1L
MSN
TPM1
HYLS1
HAUS1
NUP93
SNRPE
ITGA6
CENPN
C11orf24
GGH
PFKP
FARSA
EIF2AK1
CENPW
TUBA4A
TRA2B
UMPS
MRTO4
NUDT15
PGM2
DBNDD1
SNRPB
MNAT1
NUP35
TCEB1
HSPB11
C19orf48
ID3
IPO4
FARSB
EIF4G1
SKA1
MFSD11
PLAUR
MARVELD2
MCM3
DHFR
RNF41
ID2
H2AFZ
CDK2
NCLN
ZWILCH
DYNLT1
C16orf61
SLC25A40
RHOC
CCT5
PDIA4
SNRPA
RBM14
PDLIM7
PITPNC1
TPM3
CORO1C
ERLIN1
PAICS
TPRKB
SKA2
MYBL1
SH3BP5L
BRCA2
SAR1A
POLR3K
MRPS28
NUP107
TUBG1
PNN
FAM167A
RFC3
MYL6
MCM7
MAGOHB
FAM89B
TOMM40
CDCA4
MT3
MTHFD1
PSMD12
MYBL2
CKLF
NRIP3
EZR
C12orf24
GPLD1
SRM
RAB3B
NLN
MT1F
TNFRSF12A
TPI1
HAS2
APOO
FBXO41
MRPL37
GSTCD
SDC1
WDR54
RNF138
APITD1
RMND5B
ENO1
MAP3K8
TMEM130
SNX17
KRR1
TAGLN
PA2G4
RUVBL1
SNRPD1
LOXL2
POLE2
MAPRE1
IMP4
EMP2
PSMD2
MET
IFRD2
LMNB2
PLOD2
NCEH1
NME1
STRA13
ACTL6A
DLEU1
SNRPA1
CBX1
LYAR
PTPLB
PFN1
CENPJ
COTL1
SPRYD7
USPL1
MRPL12
ADAMTS1
GLRX3
WSB2
MRPS16
DCLRE1B
MKKS
C3orf26
CPEB4
SPAG17
MLF1IP
UAP1
COQ2
WDHD1
DCBLD2
KIAA0090
SAR1B
PSMA7
PSMC3
COPS6
DUT
PPIH
PHF19
TPM2
MCTS1
EIF4EBP1
HNRNPR
