# Supplementary material for: Epigenetically regulated lncRNAs dissect the intratumoural heterogeneity and facilitate immune evasion of glioblastomas
Source: Theranostics. 2023 Mar 5;13(5):1490–505. doi: 10.7150/thno.79874 (PMC10086206; doi:10.7150/thno.79874)
Supplement: Supplementary file 2 — Supplementary tables. [file thnov13p1490s2.zip › table s2.xlsx]

## Sheet: Sheet1
Table S2. Primer of ER lncRNAs of qRT-PCR
LncRNA	Forward Primer 5’-3’	Reverse Primer 5’-3’
AC131097.3	CGTGCCAAGCCTCAGTTAG	CAAGACCATGAGGGGACACA
CD109-AS1	TTACAATGGCGCTTCTCGCT	TGCAGTGCGAGTTCTCTTCT
LINC02447	GGCCACCTGTCTGCATAGTT	AGCAGGACCCAAACCAACTC
LINC01765	AGGGGGTGAGAAAGCAGTTG	GTCTGCAGTGCGAGTTCTCT
GAPDH	AAGAAGGTGGTGAAGCAGGC	TCCACCACCCAGTTGCTGTA
